# Supplementary material for: Evidence-Based Nutritional Recommendations for Maintaining or Restoring Nutritional Status in Patients with Amyotrophic Lateral Sclerosis: A Systematic Review
Source: Nutrients. 2025 Feb 24;17(5):782. doi: 10.3390/nu17050782 (PMC11901627; doi:10.3390/nu17050782)
Supplement: Supplementary file 1 [file nutrients-17-00782-s001.zip]

Archive with 3 entries (3 files):
- Supplementary File S1. Prisma 2020 Checklist.pdf
- Supplementary File S2. Search strategies in databases.pdf
- Supplementary File S3. AGREE II score sheet.pdf
